# Supplementary material for: Contemporary Prevalence of Oral Clefts in the US: Geographic and Socioeconomic Considerations
Source: J Clin Med. 2024 Apr 27;13(9):2570. doi: 10.3390/jcm13092570 (PMC11084882; doi:10.3390/jcm13092570)
Supplement: Supplementary file 1 [file jcm-13-02570-s001.zip]

Archive with 1 entries (1 files):
- jcm-2971483-supplementary.pdf
